# Supplementary material for: Seroprevalence in Bats and Detection of Borrelia burgdorferi in Bat Ectoparasites
Source: Microorganisms. 2020 Mar 20;8(3):440. doi: 10.3390/microorganisms8030440 (PMC7143938; doi:10.3390/microorganisms8030440)
Supplement: Supplementary file 1 [file microorganisms-08-00440-s001.zip › Table S1.xlsx]

## Sheet: Sheet1
Bat ID	Location	Caught or captive	Year caught/born	Seropositivity - ELISA
110 yellow	Hamilton	Captured	2018	+
104 yellow	Hamilton	Captured	2018	+
109 yellow	Hamilton	Captured	2018	+
105 yellow	Hamilton	Captured	2018	-
108 yellow	Hamilton	Captured	2018	+
106 yellow	Hamilton	Captured	2018	+
107 yellow	Hamilton	Captured	2018	+
154 white	Maidstone	Captured	2016	+
13 pink	Hamilton	Captive	2018	-
13 blue	Maidstone	Captured	2012	-
189 white	Hamilton	Captive	2016	+
95 yellow	Cambridge	Captured	2018	+
89 purple	Molesworth	Captured	2017	+
117 white	Maidstone	Captured	2016	-
31 green	Hamilton	Captive	2015	+
82 yellow	Wainfleet	Captured	2018	+
96 purple	Molesworth	Captured	2017	-
8 pink	Hamilton	Captive	2018	-
50 green	Hamilton	Captive	2015	-
10 pink	Hamilton	Captive	2018	+
54 blue	Hamilton	Captive	2013	-
39 gray	Hamilton	Captive	2016	-
58 sky	Dunnville	Captured	2015	-
97 purple	Molesworth	Captured	2017	-
57 sky	Hamilton	Captive	2015	+
26 green	Hamilton	Captive	2016	-
19 sky	Dunnville	Captured	2015	-
38 blue	River Road	Captured	2013	-
108 red	Hamilton	Captive	2017	-
88 yellow	Wainfleet	Captured	2018	-
112 yellow	Dunnville	Captured	2018	-
Footnote: Captive refers to bats born in captivity in the colony. Captured refers to bats caught in the wild. Seropositivity refers to the detection of Borrelia antibodies in bat serum (>cut-off value of 0.475). +, seropositive; -, seronegative
