# Supplementary material for: Seroprevalence in Bats and Detection of Borrelia burgdorferi in Bat Ectoparasites
Source: Microorganisms. 2020 Mar 20;8(3):440. doi: 10.3390/microorganisms8030440 (PMC7143938; doi:10.3390/microorganisms8030440)
Supplement: Supplementary file 1 [file microorganisms-08-00440-s001.zip › Table S2.xlsx]

## Sheet: Sheet1
Serial number	record	bat	Date of collection (yyyy/mm/dd)	species	sex	age/class	reproductive status	place	area	Ectoparasite detected (COI sequencing)	Ectoparasite % identity with members in database	Borrelia flaB gene fragment
1	431	431	2003-06-02	Myotis lucifugus	female	adult	na	NS, Queens	Kejimkujik Nat Park	NA	NA	-
2	444	444	2003-06-23	Myotis septentrionalis	female	adult	pregnant	NS, Queens	Kejimkujik Nat Park	NA	NA	-
3	445	445	2003-06-24	Myotis lucifugus	female	adult	pregnant	NS, Queens	Kejimkujik Nat Park	Spinturnix americanus	99.35	-
4	462	462	2003-07-20	Myotis septentrionalis	female	adult	no	NS, Annapolis	Kejimkujik Nat Park	NA	NA	-
5	464	464	2003-07-22	Myotis lucifugus	male	juv	no	NS, Queens	Kejimkujik Nat Park	Spinturnix americanus	98.82	-
6	468	468	2003-07-25	Myotis lucifugus	female	juv	no	NS, Queens	Kejimkujik Nat Park	NA	NA	-
7	469	469	2003-07-26	Myotis lucifugus	male	juv	no	NS, Queens	Kejimkujik Nat Park	Spinturnix americanus	99.35	-
8	475	475	2003-07-28	Myotis septentrionalis	female	adult	no	NS, Queens	Kejimkujik Nat Park	Spinturnix americanus	99.35	-
9	479	479	2003-08-16	Myotis lucifugus	male	juv	no	NS, Queens	Kejimkujik Nat Park	NA	NA	-
10	482	482	2003-08-19	Myotis lucifugus	male	juv	no	NS, Queens	Kejimkujik Nat Park	Spinturnix americanus	99.35	-
11	2552	2552	2006-08-23	Myotis lucifugus	male	juv	na	NS, Hants	South Maitland	Spinturnix americanus	99.35	-
12	2575	2575	2006-08-23	Myotis lucifugus	female	adult	na	NS, Hants	South Maitland	NA	NA	-
13	2576	2576	2006-08-23	Myotis lucifugus	male	adult	na	NS, Hants	South Maitland	NA	NA	-
14	2618	2618	2006-08-23	Myotis lucifugus	male	adult	na	NS, Hants	South Maitland	NA	NA	-
15	2652	2652	2006-08-23	Myotis lucifugus	male	adult	na	NS, Hants	South Maitland	NA	NA	-
16	2674	2674	2006-08-24	Myotis septentrionalis	male	adult	na	NS, Hants	South Maitland	NA	NA	-
17	2684	2684	2006-08-24	Myotis lucifugus	male	juv	na	NS, Hants	South Maitland	NA	NA	-
18	2722	2722	2006-08-24	Myotis lucifugus	female	adult	na	NS, Hants	South Maitland	NA	NA	-
19	2725	2725	2006-08-24	Myotis septentrionalis	female	juv	na	NS, Hants	South Maitland	Macronyssus crosbyi	99.84	-
20	5571	5571	2009-08-21	Myotis septentrionalis	female	juv	nop	NS, Colchester	Londonderry	NA	NA	-
21	5573	5573	2009-08-21	Myotis lucifugus	female	adult	nop	NS, Colchester	Londonderry	NA	NA	-
22	5574	5574	2009-08-21	Myotis septentrionalis	male	juv	na	NS, Colchester	Londonderry	NA	NA	-
23	5626	5626	2009-08-24	Myotis septentrionalis	female	adult	nop	NS, Hants	Cheverie	Macronyssus crosbyi	99.84	-
24	6366	6366	2010-06-16	Myotis septentrionalis	female	adult	nop	NS, Hants	Rawdon	NA	NA	-
25	6369	6369	2010-07-02	Myotis septentrionalis	female	adult	pregnant	NS, Hants	Rawdon	Spinturnix americanus	100	-
26	6391	6391	2010-07-08	Myotis lucifugus	female	na	lactating	NS, Colchester	Farm Property	Spinturnix americanus	99.14	-
27	6392	6392	2010-07-08	Myotis lucifugus	female	na	lactating	NS, Colchester	Farm Property	Spinturnix americanus	99.34	-
28	6393	6393	2010-07-08	Myotis lucifugus	female	na	no	NS, Colchester	Farm Property	Spinturnix americanus	99.35	-
29	6394	6394	2010-07-08	Myotis lucifugus	female	na	no	NS, Colchester	Farm Property	Myodopsylla insignis	97.75	-
30	8669	8669	2011-05-26	Myotis lucifugus	female	adult	na	NS, Hants	Martock	NA	NA	-
31	8671	8671	2011-05-26	Myotis lucifugus	female	adult	na	NS, Hants	Martock	Spinturnix americanus	99.84	-
32	8680	8680	2011-05-26	Myotis lucifugus	female	adult	na	NS, Hants	Martock	Spinturnix americanus	100	-
33	8683	8683	2011-05-26	Myotis lucifugus	female	adult	na	NS, Hants	Martock	Spinturnix americanus	98.87	-
34	8684	8684	2011-05-26	Myotis lucifugus	female	adult	na	NS, Hants	Martock	Myodopsylla insignis	99.24	-
35	8696	8696	2011-05-26	Myotis lucifugus	female	adult	na	NS, Hants	Martock	Spinturnix americanus	99.35	-
36	8697	8697	2011-05-26	Myotis lucifugus	female	adult	na	NS, Hants	Martock	Spinturnix americanus	98.84	-
37	8698	8698	2011-05-26	Myotis lucifugus	female	adult	na	NS, Hants	Martock	Myodopsylla insignis	99.6	-
38	8699	8699	2011-05-26	Myotis lucifugus	female	adult	na	NS, Hants	Martock	Spinturnix americanus	99.35	-
39	8700	8700	2011-05-26	Myotis lucifugus	female	adult	na	NS, Hants	Martock	Macronyssus crosbyi	99.78	-
40	8701	8701	2011-05-26	Myotis lucifugus	female	adult	na	NS, Hants	Martock	NA	NA	-
41	12728	12728	2014-09-01	Myotis septentrionalis	female	juv	na	NS, Cape Breton	Fortress of Louisbourg	Spinturnix americanus	99.33	-
42	12732	12732	2014-09-01	Myotis septentrionalis	male	juv	na	NS, Cape Breton	Fortress of Louisbourg	Spinturnix americanus	99.35	-
43	12734	12734	2014-09-01	Myotis septentrionalis	female	juv	na	NS, Cape Breton	Fortress of Louisbourg	Spinturnix americanus	99.35	-
44	12737	12737	2014-09-01	Myotis septentrionalis	female	juv	na	NS, Cape Breton	Fortress of Louisbourg	Spinturnix americanus	99.35	-
45	12738	12738	2014-09-01	Myotis septentrionalis	female	juv	na	NS, Cape Breton	Fortress of Louisbourg	Spinturnix americanus	99.35	-
46	12740	12740	2014-09-01	Myotis septentrionalis	male	juv	na	NS, Cape Breton	Fortress of Louisbourg	Spinturnix americanus	99.35	-
47	12742	12742	2014-09-02	Myotis septentrionalis	female	juv	na	NS, Cape Breton	Fortress of Louisbourg	NA	NA	-
48	12750	12750	2014-09-03	Myotis septentrionalis	male	adult	na	NS, Cape Breton	Fortress of Louisbourg	NA	NA	-
49	12752	12752	2014-09-03	Myotis septentrionalis	female	juv	na	NS, Cape Breton	Fortress of Louisbourg	Spinturnix americanus	99.33	-
50	12755	12755	2014-09-03	Myotis septentrionalis	female	juv	na	NS, Cape Breton	Fortress of Louisbourg	Spinturnix americanus	99.35	-
51	12757	12757	2014-09-03	Myotis septentrionalis	female	juv	na	NS, Cape Breton	Fortress of Louisbourg	Spinturnix americanus	99.35	-
52	52	black 24	2019-05-26	Eptesicus fuscus	female	adult	pregnant	Maidstone Ontario	Maidstone	Cimex adjunctus	99.2	-
53	1188	1188	2004-09-05	Myotis lucifugus	male	adult	na	NS, Hants	South Maitland	Myodopsylla insignis	99.84	-
54	1950	1950	2005-08-25	Myotis lucifugus	female	adult	na	NS, Hants	South Maitland	NA	NA	-
55	6288	6288	2005-08-25	Myotis septentrionalis	male	adult	na	NS, Hants	South Maitland	UD	NA	-
56	6419	6419	2010-07-08	Myotis lucifugus	female	adult	no	NS, Colchester	Tatamagouche-Ray Dwinells Farm Property	Spinturnix americanus	100	-
57	6468	6468	2010-07-21	Myotis lucifugus	female	juv	na	NS, Hants	Rawdon	Myodopsylla insignis	99.2	-
58	6484	6484	2010-07-28	Myotis septentrionalis	male	adult	na	NS, Hants	Rawdon	NA	NA	-
59	7017	7017	2010-09-02	Myotis septentrionalis	male	juv	na	NS, Colchester	Londonderry	UD	NA	-
60	7021	7021	2010-09-02	Myotis septentrionalis	male	na	na	NS, Colchester	Londonderry	UD	NA	-
61	7026	7026	2010-09-02	Myotis septentrionalis	male	adult	na	NS, Colchester	Londonderry	Spinturnix americanus	100	-
62	7041	7041	2010-09-06	Myotis lucifugus	female	adult	na	NS, Guysborough	Glenelg	UD	NA	-
63	7049	7049	2010-09-06	Myotis septentrionalis	male	adult	na	NS, Guysborough	Glenelg	UD	NA	-
64	7069	7069	2010-09-10	Myotis lucifugus	male	adult	na	NS, Guysborough	Glenelg	UD	NA	-
65	7111	7111	2010-09-16	Myotis lucifugus	male	adult	na	NS, Kings	Kingston	Spinturnix americanus	100	-
66	7134	7134	2010-09-18	Myotis lucifugus	female	adult	na	NS, Colchester	Londonderry	Myodopsylla insignis	99.52	-
67	7216	7216	2011-06-28	Myotis lucifugus	female	adult	no	Labrador	Birch Brook, Goose Bay, Labrador	UD	NA	-
68	7240	7240	2011-08-02	Myotis lucifugus	female	na	na	Labrador	Anne Marie Lake, Minipi Lake, Labrador	UD	NA	-
69	7240	7240	2011-08-02	Myotis lucifugus	female	na	na	Labrador	Anne Marie Lake, Minipi Lake, Labrador	UD	NA	-
70	7250	7250	2011-08-02	Myotis lucifugus	female	na	na	Labrador	Anne Marie Lake, Minipi Lake, Labrador	UD	NA	-
71	7848	7848	2010-09-02	Myotis septentrionalis	female	adult	no	NB, Saint John	Rockwood Park, St. John	Spinturnix americanus	100	-
72	7868	7868	2010-09-06	Myotis septentrionalis	male	adult	na	NS, Hants	Rawdon	Spinturnix americanus	99.84	-
73	7870	7870	2010-09-06	Myotis septentrionalis	female	adult	no	NS, Hants	Rawdon	Spinturnix americanus	100	-
74	7894	7894	2010-09-07	Myotis lucifugus	female	adult	yes	NS, Hants	Cheverie	Myodopsylla insignis	99.52	-
75	7899	7899	2010-09-07	Myotis septentrionalis	female	adult	no	NS, Hants	Cheverie	Spinturnix americanus	100	-
76	7905	7905	2010-09-09	Myotis septentrionalis	female	unsure	na	NS, Halifax	Dutch Settlement	Spinturnix americanus	100	-
77	7922	7922	2010-09-09	Myotis septentrionalis	female	adult	nop	NS, Halifax	Dutch Settlement	Spinturnix americanus	100	-
78	7923	7923	2010-09-09	Myotis septentrionalis	female	unsure	na	NS, Halifax	Dutch Settlement	Spinturnix americanus	100	-
79	7948	7948	2010-09-12	Myotis septentrionalis	male	unsure	na	NS, Hants	Rawdon	Spinturnix americanus	100	-
80	7962	7962	2010-09-12	Myotis lucifugus	female	adult	yes	NS, Hants	Rawdon	Spinturnix americanus	100	-
81	7971	7971	2010-09-12	Myotis septentrionalis	male	adult	scrotal	NS, Hants	Rawdon	Spinturnix americanus	100	-
82	7996	7996	2010-09-21	Myotis lucifugus	male	adult	scrotal	NS, Hants	South Maitland	Spinturnix americanus	100	-
83	7998	7998	2010-09-21	Myotis septentrionalis	male	unsure	na	NS, Hants	South Maitland	Orchopeas caedens	100	-
84	8018	8018	2010-09-21	Myotis lucifugus	male	adult	scrotal	NS, Hants	South Maitland	Spinturnix americanus	100	-
85	8029	8029	2010-09-21	Myotis lucifugus	female	adult	postlactating	NS, Hants	South Maitland	UD	NA	-
86	8042	8042	2010-09-23	Myotis septentrionalis	male	unsure	na	NS, Colchester	Londonderry	Spinturnix americanus	100	-
87	8667	8667	2011-05-26	Myotis lucifugus	female	adult	na	NS, Hants	Martock	UD	NA	-
88	8670	8670	2011-05-26	Myotis lucifugus	female	adult	na	NS, Hants	Martock	Myodopsylla insignis	99.67	-
89	8709	8709	2011-05-26	Myotis lucifugus	female	adult	na	NS, Hants	Martock	UD	NA	-
90	8741	8741	2011-06-02	Myotis lucifugus	female	adult	na	NS, Halifax	Mineville	Spinturnix americanus	99.84	-
91	8749	8749	2011-06-02	Myotis lucifugus	female	adult	na	NS, Halifax	Mineville	Myodopsylla insignis	99.52	-
92	8758	8758	2011-06-09	Myotis lucifugus	female	adult	pregnant	NS, Queens	Millvillage	Myodopsylla insignis	98.02	-
93	8761	8761	2011-06-09	Myotis lucifugus	female	adult	pregnant	NS, Queens	Millvillage	UD	NA	-
94	8762	8762	2011-06-09	Myotis lucifugus	female	adult	pregnant	NS, Queens	Millvillage	Spinturnix americanus	100	-
95	8763	8763	2011-06-09	Myotis lucifugus	female	adult	pregnant	NS, Queens	Millvillage	Spinturnix americanus	97.92	-
96	8874	8874	2011-07-28	Myotis lucifugus	female	adult	lactating	NS, Hants	Renfrew	UD	NA	-
97	8875	8875	2011-07-28	Myotis lucifugus	female	adult	no	NS, Hants	Renfrew	Spinturnix americanus	100	+
98	9022	9022	2011-08-04	Myotis lucifugus	female	adult	no	Newfoundland	salmoniernp	Spinturnix americanus	100	-
99	9030	9030	2011-08-04	Myotis lucifugus	female	adult	lactating	Newfoundland	salmoniernp	UD	NA	-
100	9038	9038	2011-08-04	Myotis lucifugus	female	adult	lactating	Newfoundland	salmoniernp	Myodopsylla insignis	99.84	-
101	9046	9046	2011-08-04	Myotis lucifugus	female	adult	no	Newfoundland	salmoniernp	UD	NA	-
102	9223	9223	2011-07-18	Myotis lucifugus	female	adult	lactating	NS, Halifax	Waverley	UD	NA	-
103	9606	9606	2011-08-16	Myotis lucifugus	male	juv	na	NS, Halifax	Lake Charlotte	Spinturnix americanus	99.67	-
104	10133	10133	2015-06-08	Myotis lucifugus	female	adult	no	Newfoundland	salmoniernp	UD	NA	-
105	10160.1	10160	2016-07-01	Myotis lucifugus	female	adult	pregnant	Newfoundland	salmoniernp	UD	NA	-
106	10286	10286	2015-06-08	Myotis lucifugus	female	adult	no	Newfoundland	salmoniernp	Spinturnix americanus	100	-
107	10318	10318	2015-06-08	Myotis lucifugus	female	adult	no	Newfoundland	salmoniernp	UD	NA	-
108	10873.1	10873	2016-07-08	Myotis lucifugus	female	adult	pregnant	Newfoundland	salmoniernp	Spinturnix americanus	98.09	-
109	11883	11883	2015-07-05	Myotis lucifugus	female	adult	pregnant	Newfoundland	salmoniernp	UD	NA	-
110	11898	11898	2015-06-18	Myotis lucifugus	female	adult	no	Newfoundland	salmoniernp	UD	NA	-
111	12166	12166	2015-06-27	Myotis lucifugus	female	adult	no	Newfoundland	salmoniernp	Spinturnix americanus	100	-
112	13194	13194	2015-05-21	Myotis lucifugus	female	adult	no	Newfoundland	salmoniernp	UD	NA	-
113	13196	13196	2015-05-29	Myotis lucifugus	female	adult	unsure	Newfoundland	salmoniernp	UD	NA	-
114	13213	13213	2015-06-08	Myotis lucifugus	female	adult	no	Newfoundland	salmoniernp	UD	NA	-
115	13214.1	13214	2017-08-01	Myotis lucifugus	female	adult	lactating	Newfoundland	salmoniernp	UD	NA	-
116	13215	13215	2015-06-09	Myotis lucifugus	female	adult	no	Newfoundland	salmoniernp	UD	NA	-
117	13227	13227	2015-06-18	Myotis lucifugus	female	adult	unsure	Newfoundland	salmoniernp	UD	NA	-
118	13232	13232	2015-06-18	Myotis lucifugus	female	adult	no	Newfoundland	salmoniernp	UD	NA	-
119	13244	13244	2015-06-20	Myotis lucifugus	female	adult	no	Newfoundland	salmoniernp	UD	NA	-
120	13249	13249	2015-06-27	Myotis lucifugus	female	adult	pregnant	Newfoundland	salmoniernp	UD	NA	-
121	13260	13260	2015-06-27	Myotis lucifugus	female	adult	no	Newfoundland	salmoniernp	UD	NA	-
122	13274	13274	2015-06-28	Myotis lucifugus	female	adult	no	Newfoundland	salmoniernp	UD	NA	-
123	13320	13320	2015-07-23	Myotis lucifugus	female	adult	pregnant	Newfoundland	salmoniernp	UD	NA	-
124	13322	13322	2015-07-16	Myotis lucifugus	female	adult	lactating	Newfoundland	salmoniernp	UD	NA	-
125	13326	13326	2015-07-21	Myotis lucifugus	female	juv	na	Newfoundland	salmoniernp	UD	NA	-
126	13328	13328	2015-07-21	Myotis lucifugus	female	juv	na	Newfoundland	salmoniernp	UD	NA	-
127	13745	13745	2016-06-10	Myotis lucifugus	female	adult	no	Newfoundland	salmoniernp	UD	NA	-
128	13745.1	13745	2016-06-24	Myotis lucifugus	female	adult	no	Newfoundland	salmoniernp	UD	NA	-
129	13747	13747	2016-06-11	Myotis lucifugus	female	adult	pregnant	Newfoundland	salmoniernp	UD	NA	-
130	13764	13764	2016-07-01	Myotis lucifugus	female	adult	pregnant	Newfoundland	salmoniernp	UD	NA	-
131	13769	13769	2016-07-08	Myotis lucifugus	female	adult	pregnant	Newfoundland	salmoniernp	Myodopsylla insignis	99.22	-
132	13770	13770	2016-07-08	Myotis lucifugus	female	adult	pregnant	Newfoundland	salmoniernp	UD	NA	-
133	13797	13797	2016-07-17	Myotis lucifugus	female	adult	no	Newfoundland	salmoniernp	UD	NA	-
134	13909	13909	2017-06-10	Myotis lucifugus	female	adult	no	Newfoundland	salmoniernp	Spinturnix americanus	100	-
135	13911	13911	2017-06-10	Myotis lucifugus	female	adult	no	Newfoundland	salmoniernp	Myodopsylla insignis	99.84	-
136	13964	13964	2017-07-11	Myotis lucifugus	female	adult	no	Newfoundland	salmoniernp	UD	NA	-
137	14158	14158	2017-07-18	Myotis lucifugus	female	adult	postlactating	Newfoundland	pynnsbrook	UD	NA	-
138	15173	15173	2019-06-04	Eptesicus fuscus	female	adult	no	Ontario, Lambton	Lambton County Heritage Museum	UD	NA	-
139	15200	15200	2019-06-29	Myotis lucifugus	female	adult	no	Ontario, Lambton	Pinery Provincial Park	UD	NA	-
140	15223	15223	2019-07-09	Myotis lucifugus	female	adult	pregnant	Ontario, Lambton	Grand Bend - River Road	Myodopsylla insignis	99.67	-
141	15224	15224	2019-07-09	Myotis lucifugus	female	juv	na	Ontario, Lambton	Grand Bend - River Road	Myodopsylla insignis	99.17	-
142	7217	7217	2011-06-28	Myotis lucifugus	female	adult	yes	Labrador	Birch Brook, Goose Bay, Labrador	UD	NA	-
Legend: UD, undetermined; na, not available; +, detected; -, not detected
